# Supplementary material for: Integrated Analysis of the miRNA-mRNA Regulatory Network Involved in HIV-Associated Neurocognitive Disorder
Source: Pathogens. 2022 Mar 27;11(4):407. doi: 10.3390/pathogens11040407 (PMC9031331; doi:10.3390/pathogens11040407)
Supplement: Supplementary file 1 [file pathogens-11-00407-s001.zip]

Archive with 2 entries (2 files):
- Table S1. Down-miRNA-up-mRNA pairs.xlsx
- Table S2. Up-miRNA-down-mRNA pairs.xlsx
