# Supplementary material for: Integrated Analysis of the miRNA-mRNA Regulatory Network Involved in HIV-Associated Neurocognitive Disorder
Source: Pathogens. 2022 Mar 27;11(4):407. doi: 10.3390/pathogens11040407 (PMC9031331; doi:10.3390/pathogens11040407)
Supplement: Supplementary file 1 [file pathogens-11-00407-s001.zip › Table S2. Up-miRNA-down-mRNA pairs.xlsx]

## Sheet: miRNA_up_gene_down_min
Up-regulated miRNAs	Down-regulated mRNAs/genes
hsa-miR-527	THSD7A
hsa-miR-527	FBLN5
hsa-miR-527	NSG1
hsa-miR-527	JAM2
hsa-miR-527	PLPPR5
hsa-miR-527	SCN9A
hsa-miR-527	GPC3
hsa-miR-527	CLVS1
hsa-miR-527	DACH1
hsa-miR-527	DPYSL3
hsa-miR-527	PDGFRA
hsa-miR-527	FUT9
hsa-miR-527	SPRY2
hsa-miR-527	B3GALT1
hsa-miR-527	BAALC
hsa-miR-570-5p	TMEM229A
hsa-miR-570-5p	NELL2
hsa-miR-570-5p	PCDH18
hsa-miR-570-5p	ADAM12
hsa-miR-570-5p	IL17RD
hsa-miR-570-5p	ABI3BP
hsa-miR-570-5p	DLK1
hsa-miR-570-5p	NTRK2
hsa-miR-570-5p	TSPAN13
let-7a-2-3p	TENM3
let-7a-2-3p	DACH1
let-7a-2-3p	CCSER1
let-7a-2-3p	CNTN1
let-7a-2-3p	PDGFRA
let-7a-2-3p	CXCL10
let-7a-2-3p	BCL11A
let-7a-2-3p	ANK2
let-7a-2-3p	MT1F
let-7a-2-3p	FUT9
let-7a-2-3p	MECOM
let-7a-2-3p	CLVS1
let-7a-2-3p	LINGO2
let-7a-2-3p	ETV1
let-7a-2-3p	BAALC
let-7a-2-3p	RAB27B
let-7a-2-3p	SDC1
let-7a-2-3p	ST8SIA2
let-7a-2-3p	NTNG1
let-7a-2-3p	TIMP3
let-7a-2-3p	THSD7A
let-7a-2-3p	OSBPL10
let-7a-2-3p	BAMBI
let-7a-2-3p	FZD7
let-7a-2-3p	NANOS1
let-7a-2-3p	CNNM2
let-7a-2-3p	DGKB
let-7a-2-3p	DCX
let-7a-2-3p	IGSF3
let-7a-2-3p	GALNT13
let-7a-2-3p	CLSTN2
let-7a-2-3p	TOX
let-7a-2-3p	SLC8A1
let-7a-2-3p	TRIM36
let-7a-2-3p	DLK1
let-7a-2-3p	NEBL
let-7a-2-3p	CNTNAP5
let-7d-3p	DGKB
let-7d-3p	SEMA5A
let-7d-3p	ADAM12
let-7d-3p	RAB27B
let-7d-3p	SCN9A
let-7d-5p	IGDCC3
let-7d-5p	COL4A2
let-7d-5p	OSBPL3
let-7d-5p	NYNRIN
let-7d-5p	HTR1E
let-7d-5p	PLCXD3
let-7d-5p	SYT2
let-7d-5p	DCX
let-7d-5p	ARHGAP20
let-7d-5p	DPYSL3
let-7d-5p	GRIK2
let-7d-5p	B3GALT1
let-7d-5p	CNNM2
let-7f-5p	IGDCC3
let-7f-5p	COL4A2
let-7f-5p	OSBPL3
let-7f-5p	NYNRIN
let-7f-5p	HTR1E
let-7f-5p	PLCXD3
let-7f-5p	SYT2
let-7f-5p	PTPRO
let-7f-5p	DCX
let-7f-5p	ARHGAP20
let-7f-5p	DPYSL3
let-7f-5p	GRIK2
let-7f-5p	B3GALT1
let-7f-5p	CNNM2
let-7f-5p	ROR2
mir-124-3p	OSBPL3
mir-124-3p	SEMA6A
mir-124-3p	OSBPL10
mir-124-3p	ZNF608
mir-124-3p	GALNT13
mir-124-3p	CNTN1
mir-124-3p	JAM2
mir-124-3p	NYNRIN
mir-124-3p	ROR2
mir-124-3p	SEMA5A
mir-124-3p	MECOM
mir-124-3p	IL17RD
mir-124-3p	BCL11A
mir-124-3p	TRIM36
mir-124-3p	TOX
mir-124-3p	FAXDC2
mir-124-3p	NEBL
mir-124-3p	SDC1
mir-124-3p	SLCO4C1
mir-124-3p	ETV1
mir-124-3p	BTBD11
mir-124-3p	CACNA2D2
mir-124-3p	EFNB2
mir-124-3p	ST8SIA2
mir-124-3p	PLCXD3
mir-124-3p	SPRY2
mir-124-3p	FGF14
mir-124-3p	NHSL2
mir-124-3p	CNTNAP5
mir-124-3p	FSTL3
mir-124-3p	LAMA4
mir-124-3p	CCDC3
mir-124-3p	TIMP3
mir-124-3p	IGFBP4
mir-124-3p	CNNM2
mir-124-3p	LGR5
mir-124-3p	ANPEP
mir-124-5p	BCL11A
mir-124-5p	SEMA5A
mir-124-5p	TRIM36
mir-124-5p	TNFAIP6
mir-124-5p	CACNA2D2
mir-124-5p	UBD
mir-124-5p	CHGA
mir-124-5p	SLCO4C1
mir-124-5p	EFNB2
mir-124-5p	HS3ST2
mir-124-5p	LUM
mir-124-5p	MPPED2
mir-124-5p	NTRK2
mir-124-5p	DGKB
mir-124-5p	CCSER1
mir-124-5p	CLSTN2
mir-124-5p	RAB27B
mir-124-5p	BAALC
mir-124-5p	NHSL2
mir-124-5p	JAM2
mir-124-5p	MECOM
mir-124-5p	FZD7
mir-124-5p	BGN
mir-124-5p	OSBPL3
mir-124-5p	GRIK2
mir-124-5p	SLC8A1
mir-124-5p	LEF1
mir-124-5p	SFMBT2
mir-124-5p	BTBD11
mir-124-5p	TIMP3
mir-124-5p	MCTP2
mir-124-5p	GALNT13
mir-124-5p	TENM4
mir-124-5p	CNNM2
mir-124-5p	CCBE1
mir-124-5p	NEBL
mir-124-5p	SCN9A
mir-124-5p	BAMBI
mir-124-5p	IGSF3
mir-124-5p	DLK1
mir-124-5p	ADCYAP1R1
mir-124-5p	IGFBP4
mir-124-5p	VCAM1
mir-1250-3p	RAB27B
mir-1250-3p	NTRK2
mir-1250-3p	TMEM229A
mir-1250-3p	PLCXD3
mir-1250-3p	FUT9
mir-1250-3p	MCTP2
mir-1250-3p	SEMA5A
mir-1250-3p	CACHD1
mir-1250-3p	TENM4
mir-1250-3p	IL17RD
mir-1250-3p	GALNT13
mir-1250-3p	CCBE1
mir-1250-3p	TENM3
mir-1250-3p	OSBPL3
mir-1250-3p	IGSF3
mir-1250-3p	ANPEP
mir-1250-3p	MPPED2
mir-1250-3p	CCDC3
mir-1250-3p	NEBL
mir-1250-3p	LAMP5
mir-1250-3p	DACH1
mir-1250-3p	CXCL10
mir-1250-3p	TNFAIP6
mir-1250-3p	DCX
mir-1250-3p	ETV1
mir-1250-3p	THSD7A
mir-1250-3p	LGR5
mir-1250-3p	ARHGAP20
mir-1250-3p	FHIT
mir-1250-3p	CLVS1
mir-1250-3p	LRRTM4
mir-1250-3p	SLC8A1
mir-1250-3p	SLCO4C1
mir-1250-3p	DGKB
mir-1250-3p	CLSTN2
mir-1250-3p	NYNRIN
mir-1250-3p	DPYSL3
mir-1250-3p	PTGER2
mir-1250-3p	ST6GAL2
mir-1250-3p	MMP14
mir-1250-3p	IGDCC3
mir-1250-3p	EFNB2
mir-1250-3p	PDGFRA
mir-1250-3p	NSG1
mir-1250-3p	INSM2
mir-1250-3p	JAM2
mir-1250-3p	ADCYAP1R1
mir-1250-3p	NTNG1
mir-1250-3p	OSBPL10
mir-1250-3p	BAMBI
mir-1250-3p	SHOX2
mir-1250-3p	CNNM2
mir-1250-3p	TIMP3
mir-1250-3p	NHSL2
mir-1250-3p	GRIK2
mir-1250-3p	ST8SIA2
mir-1250-3p	FGF14
mir-1250-3p	NANOS1
mir-1250-3p	ITGA9
mir-1250-3p	SFMBT2
mir-1250-3p	CCSER1
mir-1250-3p	PRLHR
mir-1250-3p	ADAMTS2
mir-1250-3p	TSPAN13
mir-1250-3p	LEF1
mir-1250-3p	ANK2
mir-1250-3p	MECOM
mir-1250-3p	2022-09-06
mir-1250-3p	FZD2
mir-1250-3p	B3GALT1
mir-1250-3p	CNTN1
mir-1250-3p	FRZB
mir-1250-3p	TOX
mir-1250-3p	UBD
mir-1250-3p	CACNA1C
mir-1250-3p	LUM
mir-1250-3p	CNTNAP5
mir-1250-5p	TENM3
mir-1250-5p	SERPINA3
mir-1250-5p	EFNB2
mir-128-3p	FBLN5
mir-128-3p	IGSF3
mir-128-3p	OSBPL10
mir-128-3p	DCX
mir-128-3p	EPB41L4A
mir-128-3p	SEMA6A
mir-128-3p	PDGFRA
mir-128-3p	NTNG1
mir-128-3p	TMEM229A
mir-128-3p	GALNT13
mir-128-3p	FOXP4
mir-128-3p	FUT9
mir-128-3p	PLPPR5
mir-128-3p	G0S2
mir-128-3p	NEBL
mir-128-3p	NTRK2
mir-128-3p	SPRY2
mir-128-3p	FSTL3
mir-128-3p	CACNA1C
mir-128-3p	TSPAN13
mir-128-3p	EFNB2
mir-128-5p	DCHS1
mir-128-5p	KCNQ2
mir-128-5p	PTP4A3
mir-128-5p	ST8SIA2
mir-128-5p	FOXP4
mir-128-5p	SDC1
mir-128-5p	IL17RD
mir-128-5p	ANPEP
mir-128-5p	ICAM1
mir-128-5p	FZD7
mir-128-5p	LAMP5
mir-128-5p	GRIK2
mir-128-5p	ADAMTS2
mir-128-5p	TIMP3
mir-128-5p	CNNM2
mir-128-5p	BGN
mir-128-5p	IGDCC3
mir-128-5p	ITGA9
mir-128-5p	SYT2
mir-128-5p	CHGA
mir-128-5p	OSBPL3
mir-128-5p	CLSTN2
mir-128-5p	ADCYAP1R1
mir-128-5p	TENM4
mir-128-5p	SEMA5A
mir-128-5p	C3
mir-128-5p	IGFBP4
mir-128-5p	SMOC1
mir-128-5p	LAMA4
mir-132-3p	DPYSL3
mir-132-3p	SEMA6A
mir-132-3p	NTNG1
mir-132-3p	MECOM
mir-132-3p	IL17RD
mir-132-3p	INSM2
mir-132-3p	DACH1
mir-132-3p	ETV1
mir-132-3p	CLSTN2
mir-132-3p	ITGA9
mir-132-3p	PDGFRA
mir-132-3p	SLC8A1
mir-132-3p	TRIM36
mir-132-5p	FSTL3
mir-132-5p	IGSF3
mir-132-5p	LAMP5
mir-132-5p	CACNA1C
mir-132-5p	SDC1
mir-132-5p	SFMBT2
mir-132-5p	DPYSL3
mir-132-5p	CNNM2
mir-132-5p	UBD
mir-132-5p	DLK1
mir-142-3p	OSBPL3
mir-142-3p	SLCO4C1
mir-142-3p	ZNF608
mir-142-3p	TRIM36
mir-142-3p	LGR5
mir-142-3p	FZD7
mir-142-5p	RERG
mir-142-5p	CNTN1
mir-142-5p	TRIM36
mir-142-5p	ETV1
mir-142-5p	TENM3
mir-142-5p	FHIT
mir-142-5p	CCSER1
mir-142-5p	ITGA9
mir-142-5p	DCHS1
mir-142-5p	ARHGAP20
mir-142-5p	IGSF3
mir-142-5p	FZD7
mir-142-5p	RAB27B
mir-142-5p	EPB41L4A
mir-142-5p	TNFAIP6
mir-142-5p	MCTP2
mir-142-5p	BAMBI
mir-142-5p	PDGFRA
mir-142-5p	MPPED2
mir-142-5p	TOX
mir-142-5p	CLSTN2
mir-142-5p	DACH1
mir-142-5p	SYT2
mir-142-5p	ST8SIA2
mir-142-5p	ADAM12
mir-142-5p	NSG1
mir-142-5p	CNNM2
mir-142-5p	FRZB
mir-142-5p	SMOC1
mir-155-3p	OSBPL10
mir-155-3p	LINGO2
mir-155-3p	TENM4
mir-155-3p	DPYSL3
mir-155-3p	IGSF3
mir-155-3p	ANK2
mir-155-3p	CXCL10
mir-155-3p	SCN9A
mir-155-3p	BAALC
mir-155-3p	FUT9
mir-155-3p	SLCO4C1
mir-155-3p	SYT2
mir-155-3p	SHOX2
mir-155-3p	PLCXD3
mir-155-3p	ADAMTS2
mir-155-3p	OSBPL3
mir-155-3p	DACH1
mir-155-3p	NEBL
mir-155-3p	SLC8A3
mir-155-3p	RAB27B
mir-155-3p	SFMBT2
mir-155-3p	ADAM12
mir-155-3p	CNNM2
mir-155-3p	EFNB2
mir-155-3p	TIMP3
mir-155-3p	NTRK2
mir-155-3p	SLC8A1
mir-155-3p	BAMBI
mir-155-3p	BCL11A
mir-155-3p	MBOAT4
mir-155-3p	CNTNAP5
mir-155-3p	VCAM1
mir-155-5p	SEMA5A
mir-155-5p	TENM3
mir-155-5p	LRRTM4
mir-155-5p	FUT9
mir-155-5p	FGF14
mir-155-5p	ARHGAP20
mir-155-5p	FHIT
mir-155-5p	CACNA1C
mir-155-5p	ETV1
mir-155-5p	ST8SIA2
mir-155-5p	RAB27B
mir-155-5p	ICAM1
mir-155-5p	OSBPL10
mir-155-5p	COL4A2
mir-155-5p	VCAM1
mir-155-5p	ANPEP
mir-19-3p	CACNA1C
mir-19-3p	MPPED2
mir-19-3p	SDC1
mir-19-3p	FUT9
mir-19-3p	MECOM
mir-19-3p	BAMBI
mir-19-3p	EFNB2
mir-19-3p	THSD7A
mir-19-3p	SMOC1
mir-19-3p	IGSF3
mir-19-3p	SCN9A
mir-19-3p	FRZB
mir-19-3p	CXCL12
mir-19-3p	G0S2
mir-19-3p	ADAM12
mir-19-3p	NANOS1
mir-19-3p	PTGER2
mir-19-3p	NTRK2
mir-19-3p	SYT2
mir-19-3p	IL17RD
mir-19-3p	SLC8A1
mir-19-3p	NHSL2
mir-19-3p	ETV1
mir-19-3p	CNTNAP5
mir-19-5p	GRIK2
mir-19-5p	ALDOC
mir-19-5p	TMEM229A
mir-19-5p	PLCXD3
mir-19-5p	SEMA6A
mir-19-5p	CACNA1C
mir-19-5p	CNTN1
mir-19-5p	IGFBP4
mir-19-5p	TIMP3
mir-19-5p	BCL11A
mir-19-5p	LINGO2
mir-19-5p	NTRK2
mir-19-5p	IRX3
mir-19-5p	SPRY2
mir-19-5p	LUM
mir-19-5p	IGDCC3
mir-19-5p	NEBL
mir-19-5p	SFMBT2
mir-19-5p	ST6GAL2
mir-19-5p	SDC1
mir-19-5p	ADAM12
mir-19-5p	SEMA5A
mir-19-5p	COL4A2
mir-19-5p	TNFAIP6
mir-19-5p	FAXDC2
mir-19-5p	SHOX2
mir-19-5p	FUT9
mir-19-5p	SLC8A1
mir-19-5p	DACH1
mir-19-5p	NANOS1
mir-19-5p	CLSTN2
mir-19-5p	DCX
mir-19-5p	IL17RD
mir-19-5p	CNTNAP5
mir-19-5p	GALNT13
mir-19-5p	CACNA2D2
mir-19-5p	PDGFRA
mir-19-5p	NYNRIN
mir-19-5p	2022-09-06
mir-19-5p	B3GALT1
mir-19-5p	FZD7
mir-19-5p	ICAM1
mir-19-5p	BAALC
mir-19-5p	JAM2
mir-19-5p	CCBE1
mir-19-5p	SLCO4C1
mir-19-5p	DGKB
mir-19-5p	ADCYAP1R1
mir-19-5p	C3
mir-19-5p	DLK1
mir-19-5p	CNNM2
mir-19-5p	LAMA4
mir-19-5p	MCTP2
miR-208b-3p	LRRTM1
miR-208b-3p	CNTNAP5
miR-208b-3p	CACNA1C
miR-208b-5p	ANK2
miR-208b-5p	BTBD11
miR-208b-5p	GRIK2
miR-208b-5p	FUT9
miR-208b-5p	SLC8A3
miR-208b-5p	FZD2
miR-208b-5p	BCL11A
miR-208b-5p	CNTN1
miR-208b-5p	CACHD1
miR-208b-5p	IL17RD
miR-208b-5p	DACH1
miR-208b-5p	MT1H
miR-208b-5p	UBD
miR-208b-5p	BAALC
miR-208b-5p	NTNG1
miR-208b-5p	ABI3BP
miR-208b-5p	EPB41L4A
miR-208b-5p	ADAM12
miR-208b-5p	FRZB
miR-208b-5p	DGKB
miR-208b-5p	GALNT13
miR-208b-5p	SLC8A1
miR-208b-5p	NEBL
miR-208b-5p	DCX
miR-208b-5p	TIMP3
miR-208b-5p	MCTP2
miR-208b-5p	C3
miR-208b-5p	THSD7A
miR-208b-5p	PCDH18
miR-208b-5p	CCSER1
miR-208b-5p	JAM2
miR-208b-5p	CLSTN2
miR-208b-5p	B3GALT1
miR-208b-5p	SFMBT2
miR-208b-5p	ITGA9
miR-208b-5p	TENM3
miR-208b-5p	CCBE1
miR-208b-5p	TOX
miR-208b-5p	SHOX2
miR-208b-5p	ADCYAP1R1
miR-208b-5p	CNTNAP5
miR-208b-5p	PDGFRA
miR-208b-5p	PTGER2
miR-208b-5p	OSBPL3
miR-208b-5p	CNNM2
miR-208b-5p	BAMBI
miR-208b-5p	IGSF3
miR-208b-5p	DLK1
miR-208b-5p	VCAM1
miR-208b-5p	CACNA1C
miR-21-3p	ZNF608
miR-21-3p	SEMA6A
miR-21-3p	IGFBP4
miR-21-3p	BCL11A
miR-21-3p	BAALC
miR-21-3p	PTPRO
miR-21-3p	ETV1
miR-21-3p	FGF14
miR-21-3p	EPB41L4A
miR-21-3p	ST6GAL2
miR-21-3p	INSM2
miR-21-3p	CCSER1
miR-21-3p	IL17RD
miR-21-3p	ADCYAP1R1
miR-21-3p	DLK1
miR-21-3p	DCX
miR-21-3p	LRRTM4
miR-21-3p	ST8SIA2
miR-21-3p	PLCXD3
miR-21-3p	IGDCC3
miR-21-3p	FRZB
miR-21-3p	NEBL
miR-21-3p	EFNB2
miR-21-3p	RAB27B
miR-21-3p	OSBPL10
miR-21-3p	MECOM
miR-21-3p	CLSTN2
miR-21-3p	SMOC1
miR-21-3p	NSG1
miR-21-3p	SFMBT2
miR-21-3p	IGSF3
miR-21-3p	NHSL2
miR-21-3p	ADAM12
miR-21-3p	NYNRIN
miR-21-3p	TRIM36
miR-21-3p	BAMBI
miR-21-3p	CNNM2
miR-21-3p	TENM4
miR-21-3p	LUM
miR-21-3p	MCTP2
miR-21-5p	TIMP3
miR-21-5p	SPRY2
miR-21-5p	BCL11A
miR-21-5p	LAMA4
miR-21-5p	LUM
miR-21-5p	NTRK2
miR-21-5p	SLC8A3
miR-21-5p	NELL2
miR-21-5p	TENM4
miR-21-5p	ICAM1
miR-21-5p	FAXDC2
miR-21-5p	SEMA5A
miR-21-5p	OSBPL3
miR-21-5p	CXCL10
mir-216b-3p	PCDH18
mir-216b-3p	LINGO2
mir-216b-3p	NTRK2
mir-216b-3p	BCL11A
mir-216b-3p	TENM4
mir-216b-3p	GPNMB
mir-216b-3p	NSG1
mir-216b-3p	MT1H
mir-216b-3p	PTGER2
mir-216b-3p	ARHGAP20
mir-216b-3p	PLCXD3
mir-216b-3p	FUT9
mir-216b-3p	DGKB
mir-216b-3p	TRIM36
mir-216b-3p	NYNRIN
mir-216b-3p	IL17RD
mir-216b-3p	FZD2
mir-216b-3p	THSD7A
mir-216b-3p	CLSTN2
mir-216b-3p	NEBL
mir-216b-3p	ITGA9
mir-216b-3p	SYT2
mir-216b-3p	CNNM2
mir-216b-3p	LRRTM4
mir-216b-3p	ST8SIA2
mir-216b-3p	NHSL2
mir-216b-3p	FOXP4
mir-216b-3p	MMP14
mir-216b-3p	TIMP3
mir-216b-3p	SEMA5A
mir-216b-3p	2022-09-06
mir-216b-3p	OSBPL3
mir-216b-3p	OSBPL10
mir-216b-3p	CACNA1C
mir-216b-3p	MCTP2
mir-216b-3p	BAMBI
mir-216b-3p	C3
mir-216b-3p	LUM
mir-216b-3p	VCAM1
mir-216b-3p	LAMA4
mir-216b-5p	NTRK2
mir-216b-5p	BTBD11
mir-216b-5p	CXCL12
mir-216b-5p	FUT9
mir-216b-5p	CNTN1
mir-216b-5p	RERG
mir-216b-5p	SMOC1
mir-216b-5p	NTNG1
mir-216b-5p	DPYSL3
mir-320	LRRTM1
mir-320	CNTNAP5
mir-320	ETV1
mir-320	MPPED2
mir-320	GPNMB
mir-320	CHGA
mir-320	DGKB
mir-320	DLK1
mir-320	INSM2
mir-320	THSD7A
mir-320	TRIM36
mir-320	TENM3
mir-320	NTNG1
mir-320	OSBPL3
mir-320	ST6GAL2
mir-320	DPYSL3
mir-320	FUT9
mir-320	CNNM2
mir-320	CACNA1C
mir-338-3p	THSD7A
mir-338-3p	MECOM
mir-338-3p	NTRK2
mir-338-3p	FOXP4
mir-338-3p	MCTP2
mir-338-3p	LRRTM4
mir-338-3p	SYT2
mir-338-3p	DACH1
mir-338-3p	DGKB
mir-338-3p	FRZB
mir-338-3p	BAMBI
mir-338-3p	OSBPL3
mir-338-3p	TENM3
mir-34a-3p	NTRK2
mir-34a-3p	FGF14
mir-34a-3p	BCL11A
mir-34a-3p	IGSF3
mir-34a-3p	FUT9
mir-34a-3p	ANK2
mir-34a-3p	FRZB
mir-34a-3p	GRIK2
mir-34a-3p	NEBL
mir-34a-3p	ITGA9
mir-34a-3p	ETV1
mir-34a-3p	LRRTM4
mir-34a-3p	ST6GAL2
mir-34a-3p	B3GALT1
mir-34a-3p	SCN9A
mir-34a-3p	MECOM
mir-34a-3p	CLSTN2
mir-34a-3p	ADAM12
mir-34a-3p	SLC8A1
mir-34a-3p	CNNM2
mir-34a-3p	THSD7A
mir-34a-3p	ADCYAP1R1
mir-34a-3p	OSBPL3
mir-34a-3p	PLCXD3
mir-34a-3p	SEMA5A
mir-34a-3p	FBLN5
mir-34a-3p	LEF1
mir-34a-3p	FOXP4
mir-34a-3p	UBD
mir-34a-3p	CNTNAP5
mir-34a-3p	VCAM1
mir-34a-3p	CACNA1C
miR-34a-5p	FUT9
miR-34a-5p	LEF1
miR-34a-5p	PDGFRA
miR-34a-5p	CACNA1C
miR-34a-5p	ANK2
miR-34a-5p	BTBD11
miR-34a-5p	DCX
miR-34a-5p	CXCL10
miR-34a-5p	IGSF3
miR-34a-5p	MPPED2
miR-34a-5p	TOX
miR-34a-5p	ADAMTS2
miR-34a-5p	CACHD1
miR-34a-5p	CACNA2D2
miR-34a-5p	ADAM12
miR-34a-5p	SLC8A1
miR-34a-5p	GFRA3
miR-455-5p	GALNT13
miR-455-5p	SEMA6A
miR-455-5p	HS3ST2
miR-455-5p	CACNA1C
miR-455-5p	MPPED2
miR-455-5p	PLCXD3
miR-455-5p	THSD7A
miR-455-5p	PDGFRA
miR-455-5p	CLSTN2
miR-455-5p	C3
miR-455-5p	FZD2
miR-455-5p	JAM2
miR-455-5p	FSTL3
miR-455-5p	FOXP4
miR-455-5p	VCAM1
mir-532-3p	ADCYAP1R1
mir-532-3p	SYT2
mir-532-3p	NTRK2
mir-532-3p	THSD7A
mir-532-3p	ETV1
mir-532-3p	DPYSL3
mir-532-3p	TENM4
mir-532-3p	DLK1
mir-532-3p	SCN9A
mir-548-3p	INSM2
mir-548-3p	CCSER1
mir-548-3p	G0S2
mir-548-3p	IGDCC3
mir-548-3p	FZD7
mir-548-3p	FHIT
mir-548-3p	MPPED2
mir-548-3p	TMEM88
mir-548-3p	PLCXD3
mir-548-3p	CNNM2
mir-548-3p	PCDH18
mir-548-3p	SYT2
mir-548-3p	ARHGAP20
mir-548-3p	PTGER2
mir-548-3p	GALNT13
mir-548-3p	THSD7A
mir-548-3p	SFMBT2
mir-548-3p	SEMA5A
mir-548-3p	BAALC
mir-548-3p	FUT9
mir-548-3p	NANOS1
mir-548-3p	ANK2
mir-548-3p	CACNA2D2
mir-548-3p	ST8SIA2
mir-548-3p	ITGA9
mir-548-3p	CLSTN2
mir-548-3p	FOXP4
mir-548-3p	DPYSL3
mir-548-3p	IGSF3
mir-548-3p	CCBE1
mir-548-3p	SEMA6A
mir-548-3p	TENM3
mir-548-3p	RAB27B
mir-548-3p	ADAM12
mir-548-3p	VCAM1
mir-548-3p	LEF1
mir-548-3p	SLC8A1
mir-548-3p	BAMBI
mir-548-3p	FZD2
mir-548-3p	C3
mir-548-3p	CACNA1C
mir-548-3p	IGFBP4
mir-548-3p	SERPINA3
mir-548-5p	CNTN1
mir-548-5p	ZNF608
mir-548-5p	CCSER1
mir-548-5p	FZD7
mir-548-5p	THSD7A
mir-548-5p	ABI3BP
mir-548-5p	IGSF3
mir-548-5p	RAB27B
mir-548-5p	CLVS1
mir-548-5p	SLCO4C1
mir-548-5p	ETV1
mir-548-5p	FUT9
mir-548-5p	TRIM36
mir-548-5p	NTRK2
mir-548-5p	GRIK2
mir-548-5p	MCTP2
mir-548-5p	PLPPR5
mir-548-5p	SEMA6A
mir-548-5p	LEF1
mir-548-5p	TMEM229A
mir-548-5p	NSG1
mir-548-5p	PLCXD3
mir-548-5p	EPB41L4A
mir-548-5p	MPPED2
mir-548-5p	RERG
mir-548-5p	INSM2
mir-548-5p	FRZB
mir-548-5p	ARHGAP20
mir-548-5p	TOX
mir-548-5p	PTGER2
mir-548-5p	CNNM2
mir-548-5p	EFNB2
mir-548-5p	ADCYAP1R1
mir-548-5p	B3GALT1
mir-548-5p	NEBL
mir-548-5p	DGKB
mir-548-5p	SYT2
mir-548-5p	ADAMTS2
mir-548-5p	SLC8A1
mir-548-5p	ADAM12
mir-548-5p	SEMA5A
mir-548-5p	SFMBT2
mir-548-5p	FGF14
mir-548-5p	ST8SIA2
mir-548-5p	DCX
mir-548-5p	2022-09-06
mir-548-5p	DPYSL3
mir-548-5p	CLSTN2
mir-548-5p	OSBPL10
mir-548-5p	MECOM
mir-548-5p	LAMA4
mir-548-5p	DACH1
mir-548-5p	CCBE1
mir-548-5p	NANOS1
mir-548-5p	SCN9A
mir-548-5p	BAMBI
mir-548-5p	C3
mir-548-5p	MBOAT4
mir-548-5p	CACNA1C
mir-570-3p	SLC8A1
mir-570-3p	DACH1
mir-570-3p	SPRY2
mir-570-3p	CXCL10
mir-570-3p	SFMBT2
mir-570-3p	SEMA6A
mir-570-3p	PLCXD3
mir-570-3p	DCX
mir-570-3p	MPPED2
mir-570-3p	NTRK2
mir-570-3p	CNTN1
mir-570-3p	MECOM
mir-570-3p	THSD7A
mir-570-3p	TOX
mir-570-3p	SEMA5A
mir-570-3p	GPC3
mir-570-3p	LRRTM4
mir-570-3p	RAB27B
mir-570-3p	ADAM12
mir-570-3p	ETV1
mir-570-3p	IGDCC3
mir-570-3p	DGKB
mir-570-3p	TRIM36
mir-570-3p	LGR5
mir-570-3p	MCTP2
mir-570-3p	ST6GAL2
mir-570-3p	LUM
mir-570-3p	HTR1E
mir-570-3p	TSPAN13
mir-570-3p	RAG2
mir-570-3p	CLSTN2
mir-570-3p	CNNM2
mir-570-3p	ADCYAP1R1
mir-570-3p	NHSL2
mir-570-3p	CCSER1
mir-570-3p	ST8SIA2
mir-570-3p	SYT2
mir-570-3p	FUT9
mir-570-3p	IGSF3
mir-570-3p	DPYSL3
mir-570-3p	FGF14
mir-570-3p	OSBPL10
mir-570-3p	HS3ST2
mir-570-3p	2022-09-06
mir-570-3p	LEF1
mir-570-3p	IGFBP4
mir-570-3p	CACHD1
mir-570-3p	NTNG1
mir-570-3p	IL17RD
mir-570-3p	CACNA1C
mir-570-3p	NEBL
mir-570-3p	TENM3
mir-570-3p	ITGA9
mir-570-3p	PDGFRA
mir-570-3p	BTBD11
mir-570-3p	BCL11A
mir-570-3p	FOXP4
mir-570-3p	TIMP3
mir-570-3p	FZD7
mir-570-3p	GRIK2
mir-570-3p	CLVS1
mir-570-3p	GALNT13
mir-570-3p	JAM2
mir-570-3p	ARHGAP20
mir-570-3p	ANK2
mir-570-3p	EPB41L4A
mir-570-3p	FBLN5
mir-570-3p	PTGER2
mir-570-3p	CCBE1
mir-570-3p	DLK1
mir-570-3p	SCN9A
mir-570-3p	BAMBI
mir-570-3p	CNTNAP5
mir-570-3p	SMOC1
mir-570-3p	VCAM1
mir-584-3p	INSM2
mir-584-3p	CCSER1
mir-584-3p	G0S2
mir-584-3p	IGDCC3
mir-584-3p	FZD7
mir-584-3p	FHIT
mir-584-3p	MPPED2
mir-584-3p	TMEM88
mir-584-3p	PLCXD3
mir-584-3p	CNNM2
mir-584-3p	PCDH18
mir-584-3p	SYT2
mir-584-3p	ARHGAP20
mir-584-3p	PTGER2
mir-584-3p	GALNT13
mir-584-3p	THSD7A
mir-584-3p	SFMBT2
mir-584-3p	SEMA5A
mir-584-3p	BAALC
mir-584-3p	FUT9
mir-584-3p	NANOS1
mir-584-3p	ANK2
mir-584-3p	CACNA2D2
mir-584-3p	ST8SIA2
mir-584-3p	ITGA9
mir-584-3p	CLSTN2
mir-584-3p	FOXP4
mir-584-3p	DPYSL3
mir-584-3p	IGSF3
mir-584-3p	CCBE1
mir-584-3p	SEMA6A
mir-584-3p	TENM3
mir-584-3p	RAB27B
mir-584-3p	ADAM12
mir-584-3p	VCAM1
mir-584-3p	LEF1
mir-584-3p	SLC8A1
mir-584-3p	BAMBI
mir-584-3p	FZD2
mir-584-3p	C3
mir-584-3p	CACNA1C
mir-584-3p	IGFBP4
mir-584-3p	SERPINA3
mir-584-5p	FBLN5
mir-584-5p	FZD7
mir-584-5p	SCN9A
mir-584-5p	ETV1
mir-584-5p	PLCXD3
mir-584-5p	SLCO4C1
mir-584-5p	CCBE1
mir-584-5p	DACH1
mir-584-5p	ARHGAP20
mir-584-5p	THSD7A
mir-584-5p	ST6GAL2
mir-584-5p	IGDCC3
mir-584-5p	CNTNAP5
mir-584-5p	DCX
mir-584-5p	FUT9
mir-584-5p	ABI3BP
mir-584-5p	IL17RD
mir-584-5p	SLC8A1
mir-584-5p	TRIM36
mir-584-5p	PCDH18
mir-584-5p	PDGFRA
mir-584-5p	IGSF3
mir-584-5p	LAMA4
mir-584-5p	ADCYAP1R1
mir-605-3p	DCX
mir-605-3p	KCNQ2
mir-605-3p	ADAM12
mir-605-3p	MECOM
mir-605-3p	TENM3
mir-605-3p	SLCO4C1
mir-605-3p	OSBPL3
mir-605-3p	ROR2
mir-605-3p	MCTP2
mir-605-3p	SEMA5A
mir-605-3p	ST8SIA2
mir-605-3p	NTRK2
mir-605-3p	FHIT
mir-605-3p	ALDOC
mir-605-3p	FBLN5
mir-605-3p	CXCL12
mir-605-3p	SFMBT2
mir-605-3p	SDC1
mir-605-3p	SYT2
mir-605-3p	GALNT13
mir-605-3p	CLVS1
mir-605-3p	PRLHR
mir-605-3p	BTBD11
mir-605-3p	PDGFRA
mir-605-3p	PLCXD3
mir-605-3p	EFNB2
mir-605-3p	RAB27B
mir-605-3p	CLSTN2
mir-605-3p	OSBPL10
mir-605-3p	TENM4
mir-605-3p	TIMP3
mir-605-3p	ADCYAP1R1
mir-605-3p	ADAMTS2
mir-605-3p	IL17RD
mir-605-3p	NYNRIN
mir-605-3p	ITGA9
mir-605-3p	CNTNAP5
mir-605-3p	NHSL2
mir-605-3p	SEMA6A
mir-605-3p	SLC8A1
mir-605-3p	NEBL
mir-605-3p	C3
mir-605-3p	SMOC1
mir-605-3p	SERPINA3
mir-605-3p	LAMA4
mir-605-5p	PRLHR
mir-605-5p	NSG1
mir-605-5p	TENM3
mir-605-5p	IGDCC3
mir-605-5p	SFMBT2
mir-605-5p	NEBL
mir-605-5p	LGR5
mir-605-5p	LEF1
mir-605-5p	ETV1
mir-605-5p	PLCXD3
mir-605-5p	DCX
mir-605-5p	FGF14
mir-605-5p	NYNRIN
mir-605-5p	OSBPL10
mir-605-5p	EPB41L4A
mir-605-5p	IGSF3
mir-605-5p	2022-09-06
mir-605-5p	SYT2
mir-605-5p	ST8SIA2
mir-605-5p	CCBE1
mir-605-5p	MPPED2
mir-605-5p	BAALC
mir-605-5p	LINGO2
mir-605-5p	NHSL2
mir-605-5p	SEMA5A
mir-605-5p	CLSTN2
mir-605-5p	THSD7A
mir-605-5p	CACHD1
mir-605-5p	FUT9
mir-605-5p	DGKB
mir-605-5p	ST6GAL2
mir-605-5p	RAB27B
mir-605-5p	IL17RD
mir-605-5p	TENM4
mir-605-5p	UBD
mir-605-5p	CNNM2
mir-605-5p	NANOS1
mir-605-5p	BAMBI
mir-605-5p	SLC8A1
mir-605-5p	SCN9A
mir-605-5p	SERPINA3
mir-605-5p	CNTNAP5
mir-615-3p	SLCO4C1
mir-615-3p	ALDOC
mir-615-3p	COL4A2
mir-615-5p	FBLN5
mir-615-5p	LEF1
mir-615-5p	FHIT
mir-615-5p	CACNA1C
mir-615-5p	ADCYAP1R1
mir-615-5p	INSRR
mir-615-5p	IGDCC3
mir-615-5p	ADAM12
mir-615-5p	ICAM1
mir-615-5p	ROR2
mir-615-5p	CCDC3
mir-615-5p	SYT2
mir-615-5p	FOXP4
mir-615-5p	NTRK2
mir-615-5p	RAB27B
mir-615-5p	PDGFRA
mir-615-5p	SLCO4C1
mir-615-5p	ARHGAP20
mir-615-5p	NYNRIN
mir-615-5p	CNNM2
mir-615-5p	SEMA6A
mir-615-5p	CLSTN2
mir-615-5p	BGN
mir-615-5p	DCX
mir-615-5p	ST8SIA2
mir-615-5p	CCBE1
mir-615-5p	MMP14
mir-615-5p	DLK1
mir-615-5p	SMOC1
mir-652-5p	GALNT13
mir-652-5p	BCL11A
mir-652-5p	GFRA3
mir-652-5p	FHIT
mir-652-5p	TIMP3
mir-652-5p	SLCO4C1
mir-652-5p	BAMBI
mir-652-5p	FUT9
mir-652-5p	SDC1
mir-652-5p	IGDCC3
mir-652-5p	2022-09-06
mir-652-5p	RAB27B
mir-652-5p	SLC8A1
mir-652-5p	IL17RD
mir-652-5p	PLCXD3
mir-652-5p	OSBPL3
mir-652-5p	B3GALT1
mir-652-5p	DGKB
mir-652-5p	SYT2
mir-652-5p	NANOS1
mir-652-5p	ADCYAP1R1
mir-652-5p	FRZB
mir-652-5p	TENM3
mir-652-5p	CNNM2
mir-652-5p	MT1F
mir-7-3p	BCL11A
mir-7-3p	CACNA1C
mir-7-3p	PCDH18
mir-7-3p	THSD7A
mir-7-3p	CCSER1
mir-7-3p	MECOM
mir-7-3p	NELL2
mir-7-3p	FGF14
mir-7-3p	LINGO2
mir-7-3p	NTNG1
mir-7-3p	FUT9
mir-7-3p	GALNT13
mir-7-3p	PLCXD3
mir-7-3p	NEBL
mir-7-3p	NTRK2
mir-7-3p	SEMA6A
mir-7-3p	PTGER2
mir-7-3p	TRIM36
mir-7-3p	ST8SIA2
mir-7-3p	RAB27B
mir-7-3p	ANK2
mir-7-3p	CXCL12
mir-7-3p	SNRPG
mir-7-3p	CLVS1
mir-7-3p	ICAM1
mir-7-3p	GPC3
mir-7-3p	TOX
mir-7-3p	TMEM229A
mir-7-3p	FRZB
mir-7-3p	SLC8A1
mir-7-3p	CLSTN2
mir-7-3p	LGR5
mir-7-3p	DCX
mir-7-3p	SLCO4C1
mir-7-3p	SYT2
mir-7-3p	DPYSL3
mir-7-3p	DACH1
mir-7-3p	ROR2
mir-7-3p	OSBPL10
mir-7-3p	IGDCC3
mir-7-3p	IL17RD
mir-7-3p	EFNB2
mir-7-3p	MPPED2
mir-7-3p	RERG
mir-7-3p	CCBE1
mir-7-3p	PDGFRA
mir-7-3p	BAALC
mir-7-3p	NHSL2
mir-7-3p	SFMBT2
mir-7-3p	DGKB
mir-7-3p	ADAMTS2
mir-7-3p	CNTN1
mir-7-3p	SEMA5A
mir-7-3p	SHOX2
mir-7-3p	OSBPL3
mir-7-3p	MMP14
mir-7-3p	IGSF3
mir-7-3p	ETV1
mir-7-3p	BTBD11
mir-7-3p	ST6GAL2
mir-7-3p	TENM3
mir-7-3p	ARHGAP20
mir-7-3p	MCTP2
mir-7-3p	BAMBI
mir-7-3p	LAMA4
mir-7-3p	CNNM2
mir-7-3p	B3GALT1
mir-7-3p	ABI3BP
mir-7-3p	TIMP3
mir-7-3p	DLK1
mir-7-3p	NANOS1
mir-7-3p	SCN9A
mir-7-3p	UBD
mir-7-3p	C3
mir-7-3p	IGFBP4
mir-7-3p	LUM
mir-7-3p	VCAM1
mir-7-3p	SERPINA3
mir-7-5p	DACH1
mir-7-5p	FHIT
mir-7-5p	DPYSL3
mir-7-5p	ALDOC
mir-7-5p	OSBPL3
mir-7-5p	IGSF3
mir-7-5p	ITGA9
mir-7-5p	ADAMTS2
mir-7-5p	SLC8A3
mir-7-5p	IGFBP4
mir-7-5p	FBLN5
mir-938	NTNG1
mir-938	SLC8A3
mir-938	NTRK2
mir-938	FUT9
mir-938	FGF14
mir-938	RAG2
mir-938	CXCL12
mir-938	BAALC
mir-938	SMOC1
mir-938	DCX
mir-938	PLCXD3
mir-938	ADCYAP1R1
mir-938	MECOM
mir-938	ROR2
mir-938	SYT2
mir-938	TMEM229A
mir-938	NEBL
mir-938	SLC8A1
mir-938	PTP4A3
mir-938	ITGA9
mir-938	NYNRIN
mir-938	OSBPL3
mir-938	ST8SIA2
mir-938	JAM2
mir-938	SFMBT2
mir-938	CLSTN2
mir-938	ADAM12
mir-938	SEMA5A
mir-938	CCBE1
mir-938	FSTL3
mir-938	SERPINA3
mir-938	LAMA4
mir-938	CACNA1C
mir-938	UBD
mir-9-3p	MPPED2
mir-9-3p	LRRTM1
mir-9-3p	OSBPL3
mir-9-3p	CNTNAP5
mir-9-3p	TRIM36
mir-9-3p	CNTN1
mir-9-3p	CCSER1
mir-9-3p	NTNG1
mir-9-3p	DLK1
mir-9-3p	NTRK2
mir-9-3p	EPB41L4A
mir-9-3p	RAG2
mir-9-3p	DPYSL3
mir-9-3p	FHIT
mir-9-3p	SERPINF1
mir-9-3p	INSM2
mir-9-3p	RAB27B
mir-9-3p	NEBL
mir-9-3p	FAXDC2
mir-9-3p	SEMA5A
mir-9-3p	BCL11A
mir-9-3p	NHSL2
mir-9-3p	HS3ST2
mir-9-3p	FUT9
mir-9-3p	JAM2
mir-9-3p	RERG
mir-9-3p	ADAM12
mir-9-3p	ITGA9
mir-9-3p	SLCO4C1
mir-9-3p	THSD7A
mir-9-3p	GALNT13
mir-9-3p	SLC8A3
mir-9-3p	SLC8A1
mir-9-3p	DGKB
mir-9-3p	ADCYAP1R1
mir-9-3p	PDGFRA
mir-9-3p	CLSTN2
mir-9-3p	IGSF3
mir-9-3p	FZD7
mir-9-3p	DCX
mir-9-3p	TENM3
mir-9-3p	ST6GAL2
mir-9-3p	CNNM2
mir-9-3p	BAMBI
mir-9-3p	CACNA1C
mir-9-3p	TENM4
mir-9-3p	SCN9A
mir-9-3p	CCBE1
mir-9-3p	C3
mir-9-3p	SMOC1
mir-9-3p	2022-09-06
mir-9-3p	SERPINA3
miR-940	ST8SIA2
miR-940	FHIT
miR-940	ZNF608
miR-940	GALNT13
miR-940	SYT2
miR-940	CACNA2D2
miR-940	ICAM1
miR-940	TENM4
miR-940	TIMP3
miR-940	FUT9
miR-940	INSRR
miR-940	TMEM88
miR-940	ADCYAP1R1
miR-940	FZD2
miR-940	CACHD1
miR-940	PTGER2
miR-940	ROR2
miR-940	IGSF3
miR-940	DCX
miR-940	SEMA5A
miR-940	SDC1
miR-940	ARHGAP20
miR-940	THSD7A
miR-940	SFMBT2
miR-940	CNNM2
miR-940	DPYSL3
miR-940	ST6GAL2
miR-940	CLSTN2
miR-940	NYNRIN
miR-940	JAM2
miR-940	SLCO4C1
miR-940	ANK2
miR-940	IGFBP4
miR-940	NEBL
miR-940	FZD7
miR-940	PTP4A3
miR-940	RAB27B
miR-940	ADAMTS2
miR-940	FOXP4
miR-940	IGDCC3
miR-940	EPB41L4A
miR-940	B3GALT1
miR-940	NHSL2
miR-940	IL17RD
miR-940	FSTL3
miR-940	BAMBI
miR-940	VCAM1
miR-940	MCTP2
miR-940	ETV1
miR-940	UBD
miR-940	DLK1
miR-940	SLC8A1
miR-940	C3
miR-940	SCN9A
miR-940	SMOC1
miR-940	CNTNAP5
miR-940	CACNA1C
miR-940	SERPINA3
miR-940	LAMA4
mir-9-5p	SLC8A1
mir-9-5p	FOXP4
mir-9-5p	ANK2
mir-9-5p	TENM4
mir-9-5p	LRRTM4
mir-9-5p	NTNG1
mir-9-5p	PLPPR5
mir-9-5p	RAB27B
mir-9-5p	CNNM2
mir-9-5p	COL4A2
mir-9-5p	SDC1
mir-9-5p	DCX
mir-9-5p	NEBL
mir-9-5p	MCTP2
mir-9-5p	KCNQ2
mir-9-5p	FGF14
mir-9-5p	OSBPL3
mir-9-5p	DGKB
mir-9-5p	CCSER1
mir-9-5p	FSTL3
mir-9-5p	LRRTM1
mir-96-3p	DGKB
mir-96-3p	DLK1
mir-96-3p	LRRTM4
mir-96-3p	TENM3
mir-96-3p	PTPRO
mir-96-3p	TNFAIP6
mir-96-3p	UBD
mir-96-3p	FUT9
mir-96-3p	ST6GAL2
mir-96-3p	ICAM1
mir-96-3p	CCSER1
mir-96-3p	IL17RD
mir-96-3p	RAB27B
mir-96-3p	DPYSL3
mir-96-3p	NTRK2
mir-96-3p	PRLHR
mir-96-3p	CNTN1
mir-96-3p	DCX
mir-96-3p	BAALC
mir-96-3p	PLCXD3
mir-96-3p	PDGFRA
mir-96-3p	NEBL
mir-96-3p	JAM2
mir-96-3p	MECOM
mir-96-3p	DACH1
mir-96-3p	LGR5
mir-96-3p	SLCO4C1
mir-96-3p	BTBD11
mir-96-3p	FZD7
mir-96-3p	ARHGAP20
mir-96-3p	TIMP3
mir-96-3p	ETV1
mir-96-3p	CNNM2
mir-96-3p	C3
mir-96-3p	CNTNAP5
mir-96-3p	LAMA4
mir-96-3p	VCAM1
miR-96-5p	CACNA2D2
miR-96-5p	NANOS1
miR-96-5p	TOX
miR-96-5p	GPC3
miR-96-5p	CNTN1
miR-96-5p	OSBPL10
miR-96-5p	TENM4
miR-96-5p	SHOX2
miR-96-5p	SEMA6A
miR-96-5p	RAB27B
miR-96-5p	DCX
miR-96-5p	MECOM
miR-96-5p	SCN9A
Table S2. Up-miRNA-down-mRNA pairs.
miR-96-5p	IGDCC3
miR-96-5p	CACNA1C
miR-96-5p	IGSF3
miR-96-5p	FUT9
miR-96-5p	B3GALT1
miR-96-5p	THSD7A
miR-96-5p	BCL11A
miR-96-5p	NSG1
miR-96-5p	CNNM2
miR-96-5p	FGF14
miR-96-5p	EFNB2
miR-96-5p	SEMA5A
miR-96-5p	MT1H
miR-96-5p	PDGFRA
miR-96-5p	MCTP2
miR-96-5p	CCSER1
miR-96-5p	SLC8A1
